# Supplementary material for: Retrospective Review of Positive Newborn Screening Results for Isovaleric Acidemia and Development of a Strategy to Improve the Efficacy of Newborn Screening in the UK
Source: Int J Neonatal Screen. 2024 Mar 13;10(1):24. doi: 10.3390/ijns10010024 (PMC10970767; doi:10.3390/ijns10010024)
Supplement: Supplementary file 1 [file IJNS-10-00024-s001.zip]

Archive with 1 entries (1 files):
- IJNS-2861948-supplementary.pdf
